# Supplementary material for: Monolithic integrated micro-supercapacitors with ultra-high systemic volumetric performance and areal output voltage
Source: Natl Sci Rev. 2022 Nov 26;10(3):nwac271. doi: 10.1093/nsr/nwac271 (PMC9976746; doi:10.1093/nsr/nwac271)
Supplement: nwac271_Supplemental_Files [file nwac271_supplemental_files.zip]

Archive with 3 entries (3 files):
- Supplementary data.docx
- Supplementary_Video_1.mp4
- Supplementary_Video_2.mp4
